# Supplementary material for: Effects of a Raisin Supplement on Cognitive Performance, Quality of Life, and Functional Activities in Healthy Older Adults—Randomized Clinical Trial
Source: Nutrients. 2023 Jun 20;15(12):2811. doi: 10.3390/nu15122811 (PMC10301980; doi:10.3390/nu15122811)
Supplement: Supplementary file 1 [file nutrients-15-02811-s001.zip]

Archive with 1 entries (1 files):
- nutrients-2459955-supplementary.pdf
